# Supplementary material for: Simple Plans or Sophisticated Habits? State, Transition and Learning Interactions in the Two-Step Task
Source: PLoS Comput Biol. 2015 Dec 11;11(12):e1004648. doi: 10.1371/journal.pcbi.1004648 (PMC4686094; doi:10.1371/journal.pcbi.1004648)
Supplement: S1 Code — (ZIP) [file pcbi.1004648.s008.zip]

Archive with 10 entries (9 files):
- Simulation_code/README.txt
- Simulation_code/script.py
- Simulation_code/Two_step/
- Simulation_code/Two_step/__init__.py
- Simulation_code/Two_step/logistic_regression.py
- Simulation_code/Two_step/model_fitting.py
- Simulation_code/Two_step/plotting.py
- Simulation_code/Two_step/RL_agents.py
- Simulation_code/Two_step/simulation.py
- Simulation_code/Two_step/tasks.py
