# Supplementary material for: Simple Plans or Sophisticated Habits? State, Transition and Learning Interactions in the Two-Step Task
Source: PLoS Comput Biol. 2015 Dec 11;11(12):e1004648. doi: 10.1371/journal.pcbi.1004648 (PMC4686094; doi:10.1371/journal.pcbi.1004648)
Supplement: S1 Code — (ZIP) [file pcbi.1004648.s008.zip › Simulation_code/README.txt]

Code for simulating and analysing behaviour on the two-step task.

Running the script will generate most figures from Akam et al. PLOS comp. biol. 2015.
The file script.py should be located in the same folder as the module Two_step, as 
the script needs to import this module in order to function. 

Requirements:

Python 3.x with Scipy, Numpy, Matplotlib and Numba (Numba optional, see RL_agents.py).  
The standard Anaconda python distribution provides all required packages.
