# Supplementary material for: Simple Plans or Sophisticated Habits? State, Transition and Learning Interactions in the Two-Step Task
Source: PLoS Comput Biol. 2015 Dec 11;11(12):e1004648. doi: 10.1371/journal.pcbi.1004648 (PMC4686094; doi:10.1371/journal.pcbi.1004648)
Supplement: S1 Code — (ZIP) [file pcbi.1004648.s008.zip › Simulation_code/Two_step/__init__.py]

import random
from . import RL_agents as rl
from . import logistic_regression as lr
from . import tasks as ts
from . import model_fitting as mf
from . import plotting as pl
from . import simulation as sm
