# Supplementary material for: Simple Plans or Sophisticated Habits? State, Transition and Learning Interactions in the Two-Step Task
Source: PLoS Comput Biol. 2015 Dec 11;11(12):e1004648. doi: 10.1371/journal.pcbi.1004648 (PMC4686094; doi:10.1371/journal.pcbi.1004648)
Supplement: S1 Code — (ZIP) [file pcbi.1004648.s008.zip › Simulation_code/Two_step/tasks.py]

import numpy as np
from random import random

# -------------------------------------------------------------------------------------
# Reduced two step 
# -------------------------------------------------------------------------------------

class Two_step:
    '''Basic two-step task without choice at second step.'''
    def __init__(self, com_prob = 0.8, rew_gen = 'blocks', 
                 block_length = 50, probs = [0.2, 0.8], step_SD = 0.1):
        assert rew_gen in ['walks', 'fixed', 'blocks', 'trans_rev'], \
            'Reward generator type not recognised.'
        self.com_prob = com_prob  # Probability of common transition.    
        self.rew_gen = rew_gen    # Which reward generator to use.
        if rew_gen in ('blocks', 'trans_rev'):
            self.block_length = block_length # Length of each block.               
            self.probs = probs               # Reward probabilities within block.
        elif rew_gen == 'walks':
            self.step_SD = step_SD # Standard deviation of random walk step sizes.
        elif rew_gen == 'fixed':
            self.probs = probs


    def reset(self, n_trials = 1000):
        'Generate a fresh set of reward probabilities.'       
        if self.rew_gen == 'walks':
            self.reward_probs  = _gauss_rand_walks(n_trials, self.step_SD)
        elif self.rew_gen == 'fixed':
            self.reward_probs  = _const_reward_probs(n_trials, self.probs)
        elif self.rew_gen == 'blocks':
            self.reward_probs  = _fixed_length_blocks(n_trials, self.probs, self.block_length)
        elif self.rew_gen == 'trans_rev': # Version with reversals in transition matrix.
            #self.reward_probs  = _fixed_length_blocks(n_trials, self.probs, self.block_length * 2)
            #self.trans_probs = _fixed_length_blocks(n_trials + self.block_length,
            #                   self.probs, self.block_length * 2)[self.block_length:,0]
            self.reward_probs = _fixed_length_blocks(n_trials, self.probs, self.block_length)
            self.trans_probs = _fixed_length_blocks(n_trials, self.probs, self.block_length * 5)[:,0]
            self.trans_prob_iter = iter(self.trans_probs)
        self.rew_prob_iter = iter(self.reward_probs)

    def trial(self, choice):
        'Given first step choice generate second step and outcome.'
        if self.rew_gen == 'trans_rev':
            self.com_prob = next(self.trans_prob_iter)
        transition  = int(random() <  self.com_prob)   # 1 if common, 0 if rare.
        second_step = int(choice == transition)        # Choice 1 (0) commonly leads to second_step 1 (0).
        outcome = int(random() < next(self.rew_prob_iter)[second_step])
        return (second_step, outcome)

# -------------------------------------------------------------------------------------
# Original two step 
# -------------------------------------------------------------------------------------

class Orig_two_step:
    '''Orignal version of the two step task used in Daw et al. 2011.'''
    def __init__(self, com_prob = 0.7, rew_gen = 'walks', step_SD = 0.025):
        self.com_prob = com_prob  # Probability of common transition.    
        self.step_SD = step_SD # Standard deviation of random walk step sizes.
        self.rew_gen = rew_gen

    def reset(self, n_trials = 1000):
        'Generate a fresh set of reward probabilities.'    
        if self.rew_gen == 'walks':   
            self.reward_probs  = _gauss_rand_walks(n_trials, self.step_SD, p_range = [0.25, 0.75],
                                                   n_walks = 4).reshape(n_trials,2,2)
        elif self.rew_gen == 'blocks':
            self.reward_probs = np.tile(_fixed_length_blocks(n_trials, [0.2,0.8], 50 
                                       ).reshape(n_trials,2,1),[1,1,2])
        self.rew_prob_iter = iter(self.reward_probs)

    def first_step(self, choice):
        'Given first step choice generate second step.'
        transition  = int(random() <  self.com_prob)   # 1 if common, 0 if rare.
        second_step = int(choice == transition)        # Choice 1 (0) commonly leads to second_step 1 (0).
        return(second_step)

    def second_step(self, second_step, choice_2):
        outcome = int(random() < next(self.rew_prob_iter)[second_step, choice_2])
        return outcome


# -------------------------------------------------------------------------------------
# Reward generators.
# -------------------------------------------------------------------------------------

def _gauss_rand_walks(n_trials, step_SD, p_range = [0, 1], n_walks = 2):
    'Generate a set of reflecting Gaussian random walks.'
    walks = np.random.normal(scale = step_SD, size = (n_trials, n_walks))
    walks[0,:] = np.random.rand(n_walks)
    walks = np.cumsum(walks, 0)
    walks = np.mod(walks, 2.)
    walks[walks > 1.] = 2. - walks[walks > 1.]
    if p_range != [0, 1]:
        walks = walks  * (p_range[1]- p_range[0]) + p_range[0]
    return walks 

def _const_reward_probs(n_trials, probs):
    'Constant reward probabilities on each arm.'
    return np.tile(probs,(n_trials,1))

def _fixed_length_blocks(n_trials, probs, block_length):
    'Reversals in reward probabilities every block_length_trials.'
    block_1 = np.tile(probs,(block_length,1))
    block_2 = np.tile(probs[::-1],(block_length,1))
    return np.tile(np.vstack([block_1,block_2]), \
           (np.ceil(n_trials / (2. * block_length)),1,))[:n_trials,:]
